# Supplementary material for: Comparison of Four Real-Time Polymerase Chain Reaction Assays for the Detection of SARS-CoV-2 in Respiratory Samples from Tunja, Boyacá, Colombia
Source: Trop Med Infect Dis. 2022 Sep 10;7(9):240. doi: 10.3390/tropicalmed7090240 (PMC9506173; doi:10.3390/tropicalmed7090240)
Supplement: Supplementary file 1 [file tropicalmed-07-00240-s001.zip]

Archive with 5 entries (4 files):
- Complemen/
- Complemen/TableS1-2.xlsx
- __MACOSX/Complemen/._TableS1-2.xlsx
- Complemen/TableS2.xlsx
- __MACOSX/Complemen/._TableS2.xlsx
